# Supplementary material for: Just a small bunch of flowers: the botanical knowledge of students and the positive effects of courses in plant identification at German universities
Source: PeerJ. 2019 Mar 13;7:e6581. doi: 10.7717/peerj.6581 (PMC6420800; doi:10.7717/peerj.6581)
Supplement: Supplemental Information 1 [file peerj-07-6581-s007.txt]

ID	university	study group	scores pre-test	scores post-test	score gain total	score gain species declarative knowledge	score gain taxonomic concept knowledge	study programme	gender	age	latin	organisation	attendance	self-study	teacher	excursion	group size
1	Bremen	Bremen_1	6	59	53	32	21	biology	female	20	no	no	> 50%	< 1 hour/week	teacher_8	no	17
2	Bremen	Bremen_2	8	23	15	13	2	biology	female	26	no	no	> 50%	< 1 hour/week	teacher_8	no	28
3	Bremen	Bremen_2	2	18	16	12	4	teaching_biology	female	21	no	no	> 50%	< 1 hour/week	teacher_8	no	28
4	Bremen	Bremen_2	6	27	21	17	4	teaching_biology	female	19	no	no	> 50%	< 1 hour/week	teacher_8	no	28
5	Bremen	Bremen_1	4	30.5	26.5	15	11.5	biology	female	19	yes	no	> 50%	< 1 hour/week	teacher_8	no	17
6	Bremen	Bremen_1	6	11.5	5.5	4	1.5	teaching_biology	male	20	no	no	> 50%	> 1 hour/week	teacher_8	no	17
7	Bremen	Bremen_2	1	31	30	23	7	other	female	25	no	no	> 50%	< 1 hour/week	teacher_8	no	28
8	Bremen	Bremen_2	6	31	25	23	2	teaching_biology	female	20	no	no	> 50%	< 1 hour/week	teacher_8	no	28
9	Bremen	Bremen_2	4	13	9	9	0	teaching_biology	female	23	yes	no	> 50%	< 1 hour/week	teacher_8	no	28
10	Bremen	Bremen_2	4	47.5	43.5	32	11.5	teaching_biology	female	21	no	no	> 50%	> 1 hour/week	teacher_8	no	28
11	Bremen	Bremen_2	6	27	21	19	2	biology	male	19	no	no	> 50%	< 1 hour/week	teacher_8	no	28
12	Bremen	Bremen_1	8	22	14	12	2	biology	female	24	no	no	> 50%	< 1 hour/week	teacher_8	no	17
13	Bremen	Bremen_2	6	32.5	26.5	16	10.5	teaching_biology	male	19	no	no	> 50%	< 1 hour/week	teacher_8	no	28
14	Bremen	Bremen_1	4	26	22	20	2	teaching_biology	male	23	no	no	> 50%	< 1 hour/week	teacher_8	no	17
15	Bremen	Bremen_2	4	18	14	12	2	other	male	19	yes	yes	> 50%	> 1 hour/week	teacher_8	no	28
16	Bremen	Bremen_2	4	25	21	21	0	other	male	19	yes	no	> 50%	< 1 hour/week	teacher_8	no	28
17	Bremen	Bremen_2	4	14	10	10	0	teaching_biology	male	23	no	no	> 50%	< 1 hour/week	teacher_8	no	28
18	Bremen	Bremen_2	4	23.5	19.5	13	6.5	biology	female	27	no	no	> 50%	< 1 hour/week	teacher_8	no	28
19	Bremen	Bremen_2	12	41.5	29.5	17	12.5	biology	male	21	yes	yes	> 50%	< 1 hour/week	teacher_8	no	28
20	Bremen	Bremen_2	6	28.5	22.5	21	1.5	other	female	17	no	no	> 50%	< 1 hour/week	teacher_8	no	28
21	Bremen	Bremen_2	9	23.5	14.5	9	5.5	biology	female	25	no	no	> 50%	> 1 hour/week	teacher_8	no	28
22	Bremen	Bremen_2	8	41	33	20	13	teaching_biology	female	22	yes	no	> 50%	> 1 hour/week	teacher_8	no	28
23	Bremen	Bremen_2	4	26	22	22	0	other	female	19	no	no	> 50%	< 1 hour/week	teacher_8	no	28
24	Bremen	Bremen_2	4	40	36	30	6	biology	female	20	no	no	> 50%	< 1 hour/week	teacher_8	no	28
25	Bremen	Bremen_1	8	38	30	26	4	teaching_biology	female	21	no	no	> 50%	< 1 hour/week	teacher_8	no	17
26	Bremen	Bremen_2	21	67	46	22	24	teaching_biology	female	21	no	yes	> 50%	> 1 hour/week	teacher_8	no	28
27	Bremen	Bremen_1	4	34	30	15	15	biology	female	20	no	yes	> 50%	< 1 hour/week	teacher_8	no	17
28	Bremen	Bremen_1	4	32.5	28.5	25	3.5	teaching_biology	male	21	yes	no	> 50%	< 1 hour/week	teacher_8	no	17
29	Bremen	Bremen_1	6	39	33	20	13	biology	female	20	no	yes	> 50%	NA	teacher_8	no	17
30	Bremen	Bremen_1	18	54	36	27	9	biology	female	26	no	no	> 50%	< 1 hour/week	teacher_8	no	17
31	Bremen	Bremen_1	7	49	42	26	16	biology	female	21	yes	yes	> 50%	< 1 hour/week	teacher_8	no	17
32	Bremen	Bremen_1	6	25.5	19.5	14	5.5	biology	female	20	no	no	> 50%	< 1 hour/week	teacher_8	no	17
33	Bremen	Bremen_2	4	23	19	17	2	other	male	20	no	no	> 50%	> 1 hour/week	teacher_8	no	28
34	Bremen	Bremen_1	2	24	22	18	4	biology	female	29	no	no	> 50%	< 1 hour/week	teacher_8	no	17
35	Bremen	Bremen_2	11	42	31	26	5	other	female	19	yes	no	> 50%	< 1 hour/week	teacher_8	no	28
36	Bremen	Bremen_2	2	29	27	19	8	other	male	29	no	no	> 50%	< 1 hour/week	teacher_8	no	28
37	Bremen	Bremen_2	3.5	67	63.5	35	28.5	other	female	23	no	no	> 50%	> 1 hour/week	teacher_8	no	28
38	Bremen	Bremen_1	4	24	20	18	2	teaching_biology	female	25	no	no	> 50%	> 1 hour/week	teacher_8	no	17
39	Bremen	Bremen_1	7	40	33	21	12	teaching_biology	female	20	yes	no	> 50%	< 1 hour/week	teacher_8	no	17
40	Bremen	Bremen_1	13	57.5	44.5	30	14.5	biology	female	22	yes	no	> 50%	< 1 hour/week	teacher_8	no	17
41	Bremen	Bremen_2	8.5	24	15.5	15	0.5	biology	male	26	no	no	> 50%	< 1 hour/week	teacher_8	no	28
42	Bremen	Bremen_2	24.5	57	32.5	27	5.5	biology	female	27	no	no	> 50%	< 1 hour/week	teacher_8	no	28
43	Bremen	Bremen_1	6	44	38	26	12	biology	female	21	no	no	> 50%	< 1 hour/week	teacher_8	no	17
44	Bremen	Bremen_2	4	15.5	11.5	10	1.5	other	male	18	yes	no	> 50%	< 1 hour/week	teacher_8	no	28
45	Bremen	Bremen_2	8	53.5	45.5	33	12.5	teaching_biology	male	20	yes	no	> 50%	< 1 hour/week	teacher_8	no	28
46	Flensburg	Flensburg_1	0	31	31	18	13	teaching_biology	male	21	no	no	> 50%	< 1 hour/week	teacher_1	yes	17
47	Flensburg	Flensburg_2	4	36.5	32.5	21	11.5	teaching_biology	female	21	no	no	> 50%	NA	teacher_5	yes	24
48	Flensburg	Flensburg_1	4	26.5	22.5	19	3.5	teaching_biology	female	22	no	no	> 50%	< 1 hour/week	teacher_1	yes	17
49	Flensburg	Flensburg_2	23	54.5	31.5	18	13.5	teaching_biology	female	NA	yes	no	> 50%	> 1 hour/week	teacher_5	yes	24
50	Flensburg	Flensburg_2	4	27.5	23.5	14	9.5	teaching_biology	female	19	yes	no	> 50%	< 1 hour/week	teacher_5	yes	24
51	Flensburg	Flensburg_2	6	39.5	33.5	16	17.5	teaching_biology	female	24	no	no	> 50%	< 1 hour/week	teacher_5	yes	24
52	Flensburg	Flensburg_2	4	28.5	24.5	12	12.5	teaching_biology	female	22	no	no	> 50%	> 1 hour/week	teacher_5	yes	24
53	Flensburg	Flensburg_1	9	47	38	20	18	teaching_biology	female	25	no	no	> 50%	> 1 hour/week	teacher_1	yes	17
54	Flensburg	Flensburg_2	4	35	31	19	12	teaching_biology	female	22	no	no	> 50%	> 1 hour/week	teacher_5	yes	24
55	Flensburg	Flensburg_1	4	42	38	26	12	teaching_biology	female	21	no	no	> 50%	< 1 hour/week	teacher_1	yes	17
56	Flensburg	Flensburg_1	0	44.5	44.5	27	17.5	teaching_biology	female	24	yes	no	> 50%	> 1 hour/week	teacher_1	yes	17
57	Flensburg	Flensburg_2	18	61.5	43.5	28	15.5	teaching_biology	female	28	no	no	> 50%	< 1 hour/week	teacher_5	yes	24
58	Flensburg	Flensburg_2	8	39.5	31.5	26	5.5	teaching_biology	female	21	yes	no	> 50%	< 1 hour/week	teacher_5	yes	24
59	Flensburg	Flensburg_1	10	43	33	26	7	teaching_biology	female	20	yes	no	> 50%	> 1 hour/week	teacher_1	yes	17
60	Flensburg	Flensburg_2	6	43.5	37.5	20	17.5	teaching_biology	female	21	yes	no	> 50%	< 1 hour/week	teacher_5	yes	24
61	Flensburg	Flensburg_2	4	42.5	38.5	21	17.5	teaching_biology	female	21	no	no	> 50%	< 1 hour/week	teacher_5	yes	24
62	Flensburg	Flensburg_2	6	50.5	44.5	29	15.5	teaching_biology	female	20	no	no	> 50%	> 1 hour/week	teacher_5	yes	24
63	Flensburg	Flensburg_1	4	28	24	16	8	teaching_biology	female	21	no	no	> 50%	> 1 hour/week	teacher_1	yes	17
64	Flensburg	Flensburg_2	4	48.5	44.5	34	10.5	teaching_biology	female	20	yes	no	> 50%	< 1 hour/week	teacher_5	yes	24
65	Flensburg	Flensburg_1	8	45	37	23	14	teaching_biology	female	20	no	yes	> 50%	> 1 hour/week	teacher_1	yes	17
66	Flensburg	Flensburg_1	4	26	22	16	6	teaching_biology	male	21	no	no	> 50%	< 1 hour/week	teacher_1	yes	17
67	Flensburg	Flensburg_2	9	32.5	23.5	15	8.5	teaching_biology	male	22	no	no	> 50%	< 1 hour/week	teacher_5	yes	24
68	Flensburg	Flensburg_1	8	40.5	32.5	20	12.5	teaching_biology	female	19	yes	no	> 50%	< 1 hour/week	teacher_1	yes	17
69	Flensburg	Flensburg_2	0	18	18	14	4	teaching_biology	male	26	yes	no	> 50%	< 1 hour/week	teacher_5	yes	24
70	Flensburg	Flensburg_1	4	36	32	23	9	teaching_biology	female	21	no	no	> 50%	> 1 hour/week	teacher_1	yes	17
71	Flensburg	Flensburg_2	0	34.5	34.5	17	17.5	teaching_biology	female	28	no	no	> 50%	< 1 hour/week	teacher_5	yes	24
72	Flensburg	Flensburg_2	6	36	30	21	9	teaching_biology	female	21	yes	no	> 50%	< 1 hour/week	teacher_5	yes	24
73	Flensburg	Flensburg_1	4	46	42	33	9	teaching_biology	female	20	no	no	> 50%	< 1 hour/week	teacher_1	yes	17
74	Flensburg	Flensburg_1	6	23.5	17.5	10	7.5	teaching_biology	female	21	yes	no	> 50%	> 1 hour/week	teacher_1	yes	17
75	Flensburg	Flensburg_1	6	62	56	38	18	teaching_biology	female	21	yes	no	> 50%	> 1 hour/week	teacher_1	yes	17
76	Flensburg	Flensburg_2	4	24.5	20.5	13	7.5	teaching_biology	male	32	no	no	> 50%	NA	teacher_5	yes	24
77	Flensburg	Flensburg_1	6	58	52	31	21	teaching_biology	female	22	no	no	> 50%	> 1 hour/week	teacher_1	yes	17
78	Flensburg	Flensburg_2	4	26	22	16	6	teaching_biology	female	21	no	no	> 50%	< 1 hour/week	teacher_5	yes	24
79	Flensburg	Flensburg_2	6	38.5	32.5	25	7.5	teaching_biology	female	20	no	no	> 50%	> 1 hour/week	teacher_5	yes	24
80	Flensburg	Flensburg_2	4	13	9	9	0	teaching_biology	male	26	no	no	> 50%	> 1 hour/week	teacher_5	yes	24
81	Flensburg	Flensburg_2	4	32.5	28.5	23	5.5	teaching_biology	female	20	no	no	NA	> 1 hour/week	teacher_5	yes	24
82	Flensburg	Flensburg_1	6	26	20	14	6	teaching_biology	female	19	no	no	> 50%	> 1 hour/week	teacher_1	yes	17
83	Flensburg	Flensburg_2	7	38.5	31.5	16	15.5	teaching_biology	female	22	no	yes	> 50%	> 1 hour/week	teacher_5	yes	24
84	Flensburg	Flensburg_1	11.5	67.5	56	43	13	teaching_biology	female	19	yes	no	> 50%	> 1 hour/week	teacher_1	yes	17
85	Flensburg	Flensburg_1	2	29	27	13	14	teaching_biology	female	24	no	no	> 50%	> 1 hour/week	teacher_1	yes	17
86	Flensburg	Flensburg_2	8	37	29	21	8	teaching_biology	female	21	no	yes	> 50%	> 1 hour/week	teacher_5	yes	24
87	Flensburg	Flensburg_2	10	27	17	15	2	teaching_biology	female	20	no	no	> 50%	< 1 hour/week	teacher_5	yes	24
88	Flensburg	Flensburg_1	6	53.5	47.5	34	13.5	teaching_biology	female	26	no	no	> 50%	> 1 hour/week	teacher_1	yes	17
89	Flensburg	Flensburg_2	8	51.5	43.5	24	19.5	teaching_biology	female	19	yes	no	> 50%	< 1 hour/week	teacher_5	yes	24
90	Flensburg	Flensburg_1	4	32	28	20	8	teaching_biology	female	20	no	no	> 50%	> 1 hour/week	teacher_1	yes	17
91	Frankfurt	Frankfurt_2	4	50	46	18	28	teaching_biology	female	19	no	no	> 50%	> 1 hour/week	teacher_7	yes	26
92	Frankfurt	Frankfurt_2	1	22	21	15	6	biology	female	21	no	no	< 50%	< 1 hour/week	teacher_7	yes	26
93	Frankfurt	Frankfurt_1	4	41.5	37.5	19	18.5	teaching_biology	female	20	no	no	> 50%	> 1 hour/week	teacher_9	yes	25
94	Frankfurt	Frankfurt_2	0	13	13	7	6	teaching_biology	female	NA	no	no	> 50%	> 1 hour/week	teacher_7	yes	26
95	Frankfurt	Frankfurt_2	10	53	43	20	23	teaching_biology	female	20	no	no	> 50%	> 1 hour/week	teacher_7	yes	26
96	Frankfurt	Frankfurt_2	8	35	27	20	7	teaching_biology	male	20	yes	no	< 50%	< 1 hour/week	teacher_7	yes	26
97	Frankfurt	Frankfurt_1	10	56	46	32	14	teaching_biology	male	20	no	no	> 50%	> 1 hour/week	teacher_9	yes	25
98	Frankfurt	Frankfurt_2	8	54	46	26	20	teaching_biology	female	19	no	no	< 50%	< 1 hour/week	teacher_7	yes	26
99	Frankfurt	Frankfurt_1	8	45	37	17	20	teaching_biology	female	19	yes	no	> 50%	> 1 hour/week	teacher_9	yes	25
100	Frankfurt	Frankfurt_2	4	45	41	28	13	biology	female	19	no	no	> 50%	> 1 hour/week	teacher_7	yes	26
101	Frankfurt	Frankfurt_2	4	23	19	9	10	teaching_biology	female	20	yes	no	> 50%	< 1 hour/week	teacher_7	yes	26
102	Frankfurt	Frankfurt_2	9	71	62	35	27	teaching_biology	female	19	no	yes	> 50%	> 1 hour/week	teacher_7	yes	26
103	Frankfurt	Frankfurt_1	6	46.5	40.5	27	13.5	teaching_biology	male	18	yes	no	> 50%	> 1 hour/week	teacher_9	yes	25
104	Frankfurt	Frankfurt_1	6	48.5	42.5	33	9.5	teaching_biology	female	20	no	no	> 50%	> 1 hour/week	teacher_9	yes	25
105	Frankfurt	Frankfurt_2	2	30	28	9	19	biology	female	21	no	no	> 50%	NA	teacher_7	yes	26
106	Frankfurt	Frankfurt_1	4	42	38	26	12	teaching_biology	female	29	yes	no	> 50%	> 1 hour/week	teacher_9	yes	25
107	Frankfurt	Frankfurt_2	12	59	47	30	17	biology	female	22	yes	no	> 50%	> 1 hour/week	teacher_7	yes	26
108	Frankfurt	Frankfurt_1	6	13	7	5	2	teaching_biology	male	21	no	no	< 50%	< 1 hour/week	teacher_9	yes	25
109	Frankfurt	Frankfurt_1	6	27	21	9	12	teaching_biology	female	20	no	no	> 50%	< 1 hour/week	teacher_9	yes	25
110	Frankfurt	Frankfurt_2	4	32	28	18	10	teaching_biology	male	21	yes	no	< 50%	< 1 hour/week	teacher_7	yes	26
111	Frankfurt	Frankfurt_1	8	51	43	23	20	biology	male	20	no	no	> 50%	< 1 hour/week	teacher_9	yes	25
112	Frankfurt	Frankfurt_1	8	21	13	9	4	teaching_biology	male	20	no	no	< 50%	> 1 hour/week	teacher_9	yes	25
113	Frankfurt	Frankfurt_2	4	25	21	19	2	teaching_biology	male	21	no	no	> 50%	< 1 hour/week	teacher_7	yes	26
114	Frankfurt	Frankfurt_1	4	43	39	21	18	biology	male	21	no	no	NA	< 1 hour/week	teacher_9	yes	25
115	Frankfurt	Frankfurt_2	11	47	36	13	23	biology	female	21	yes	no	> 50%	> 1 hour/week	teacher_7	yes	26
116	Frankfurt	Frankfurt_1	3	27.5	24.5	11	13.5	biology	male	21	no	no	> 50%	> 1 hour/week	teacher_9	yes	25
117	Frankfurt	Frankfurt_2	4	51	47	20	27	teaching_biology	female	19	no	no	> 50%	< 1 hour/week	teacher_7	yes	26
118	Frankfurt	Frankfurt_1	4	74	70	36	34	teaching_biology	male	20	no	no	< 50%	< 1 hour/week	teacher_9	yes	25
119	Frankfurt	Frankfurt_2	4	37	33	18	15	teaching_biology	male	19	no	no	> 50%	< 1 hour/week	teacher_7	yes	26
120	Frankfurt	Frankfurt_2	6	37	31	23	8	teaching_biology	female	20	no	no	> 50%	> 1 hour/week	teacher_7	yes	26
121	Frankfurt	Frankfurt_2	0	13	13	13	0	teaching_biology	male	22	no	no	> 50%	> 1 hour/week	teacher_7	yes	26
122	Frankfurt	Frankfurt_1	6	25	19	17	2	biology	female	20	no	no	> 50%	> 1 hour/week	teacher_9	yes	25
123	Frankfurt	Frankfurt_1	9	42	33	15	18	biology	female	20	yes	no	> 50%	> 1 hour/week	teacher_9	yes	25
124	Frankfurt	Frankfurt_1	7	35.5	28.5	16	12.5	teaching_biology	female	20	yes	no	> 50%	> 1 hour/week	teacher_9	yes	25
125	Frankfurt	Frankfurt_2	0	14	14	6	8	teaching_biology	female	20	no	no	< 50%	< 1 hour/week	teacher_7	yes	26
126	Frankfurt	Frankfurt_1	4	40	36	23	13	teaching_biology	female	19	no	no	> 50%	> 1 hour/week	teacher_9	yes	25
127	Frankfurt	Frankfurt_1	13	22	9	4	5	biology	female	21	no	no	> 50%	< 1 hour/week	teacher_9	yes	25
128	Frankfurt	Frankfurt_1	10	69	59	32	27	teaching_biology	male	26	yes	no	< 50%	> 1 hour/week	teacher_9	yes	25
129	Frankfurt	Frankfurt_1	9	42	33	14	19	teaching_biology	male	20	no	no	NA	> 1 hour/week	teacher_9	yes	25
130	Frankfurt	Frankfurt_2	25	88	63	31	32	teaching_biology	female	24	no	no	> 50%	> 1 hour/week	teacher_7	yes	26
131	Frankfurt	Frankfurt_2	4	64	60	33	27	teaching_biology	female	21	no	yes	> 50%	> 1 hour/week	teacher_7	yes	26
132	Frankfurt	Frankfurt_1	8	25	17	13	4	biology	female	21	no	no	> 50%	> 1 hour/week	teacher_9	yes	25
133	Frankfurt	Frankfurt_1	4	35	31	16	15	teaching_biology	female	21	no	no	> 50%	> 1 hour/week	teacher_9	yes	25
134	Frankfurt	Frankfurt_2	2	9	7	3	4	biology	female	23	no	no	< 50%	< 1 hour/week	teacher_7	yes	26
135	Frankfurt	Frankfurt_1	8	47	39	24	15	biology	male	20	yes	no	> 50%	> 1 hour/week	teacher_9	yes	25
136	Frankfurt	Frankfurt_2	0	11	11	5	6	teaching_biology	female	NA	no	no	> 50%	> 1 hour/week	teacher_7	yes	26
137	Frankfurt	Frankfurt_2	4	17.5	13.5	6	7.5	teaching_biology	female	21	no	no	> 50%	> 1 hour/week	teacher_7	yes	26
138	Frankfurt	Frankfurt_2	20	83	63	36	27	teaching_biology	female	20	yes	yes	NA	> 1 hour/week	teacher_7	yes	26
139	Frankfurt	Frankfurt_1	6	18.5	12.5	7	5.5	biology	male	22	no	no	> 50%	> 1 hour/week	teacher_9	yes	25
140	Frankfurt	Frankfurt_2	10	37	27	9	18	teaching_biology	female	19	no	no	> 50%	> 1 hour/week	teacher_7	yes	26
141	Frankfurt	Frankfurt_1	4	15	11	9	2	biology	male	20	yes	no	< 50%	< 1 hour/week	teacher_9	yes	25
142	Gießen	Gießen_1	8	15	7	7	0	teaching_biology	male	20	no	no	> 50%	< 1 hour/week	teacher_2	no	65
143	Gießen	Gießen_1	7	19	12	12	0	teaching_biology	female	19	no	no	> 50%	< 1 hour/week	teacher_2	no	65
144	Gießen	Gießen_1	1	21.5	20.5	16	4.5	teaching_biology	female	21	yes	no	> 50%	> 1 hour/week	teacher_2	no	65
145	Gießen	Gießen_1	6	19	13	9	4	teaching_biology	female	20	yes	no	> 50%	< 1 hour/week	teacher_2	no	65
146	Gießen	Gießen_1	0	20	20	16	4	teaching_biology	female	20	yes	no	> 50%	< 1 hour/week	teacher_2	no	65
147	Gießen	Gießen_2	4	52	48	38	10	biology	male	25	yes	no	> 50%	< 1 hour/week	teacher_2	yes	38
148	Gießen	Gießen_3	8	29	21	17	4	teaching_biology	female	19	no	no	> 50%	< 1 hour/week	teacher_10	yes	28
149	Gießen	Gießen_1	12	54	42	23	19	teaching_biology	female	20	no	no	> 50%	> 1 hour/week	teacher_2	no	65
150	Gießen	Gießen_3	4	18	14	12	2	teaching_biology	male	21	yes	no	> 50%	< 1 hour/week	teacher_10	yes	28
151	Gießen	Gießen_2	0	24	24	20	4	biology	female	21	no	no	> 50%	< 1 hour/week	teacher_2	yes	38
152	Gießen	Gießen_1	4	23	19	15	4	teaching_biology	female	19	yes	no	> 50%	< 1 hour/week	teacher_2	no	65
153	Gießen	Gießen_3	7	22	15	13	2	teaching_biology	female	21	yes	no	> 50%	< 1 hour/week	teacher_10	yes	28
154	Gießen	Gießen_3	7	29	22	20	2	teaching_biology	female	21	no	no	> 50%	< 1 hour/week	teacher_10	yes	28
155	Gießen	Gießen_2	0	12	12	10	2	biology	female	23	yes	no	> 50%	NA	teacher_2	yes	38
156	Gießen	Gießen_1	9	33.5	24.5	19	5.5	teaching_biology	male	29	yes	no	> 50%	< 1 hour/week	teacher_2	no	65
157	Gießen	Gießen_1	4	11	7	5	2	teaching_biology	male	27	yes	no	> 50%	< 1 hour/week	teacher_2	no	65
158	Gießen	Gießen_2	0	20	20	15	5	biology	male	22	yes	no	> 50%	< 1 hour/week	teacher_2	yes	38
159	Gießen	Gießen_3	9	38.5	29.5	17	12.5	teaching_biology	female	21	no	no	> 50%	> 1 hour/week	teacher_10	yes	28
160	Gießen	Gießen_2	10	54	44	36	8	biology	male	20	no	no	> 50%	> 1 hour/week	teacher_2	yes	38
161	Gießen	Gießen_2	8	48	40	29	11	biology	female	20	no	no	> 50%	> 1 hour/week	teacher_2	yes	38
162	Gießen	Gießen_2	8	50	42	27	15	biology	male	23	yes	no	> 50%	< 1 hour/week	teacher_2	yes	38
163	Gießen	Gießen_2	8	45	37	28	9	biology	female	26	no	no	> 50%	> 1 hour/week	teacher_2	yes	38
164	Gießen	Gießen_3	10	20	10	2	8	teaching_biology	female	18	no	no	> 50%	< 1 hour/week	teacher_10	yes	28
165	Gießen	Gießen_1	9	35	26	26	0	teaching_biology	female	19	no	no	> 50%	> 1 hour/week	teacher_2	no	65
166	Gießen	Gießen_2	11	64	53	35	18	biology	female	21	no	no	> 50%	< 1 hour/week	teacher_2	yes	38
167	Gießen	Gießen_1	9	31	22	22	0	teaching_biology	female	21	yes	yes	> 50%	< 1 hour/week	teacher_2	no	65
168	Gießen	Gießen_2	4	36.5	32.5	23	9.5	biology	female	22	yes	no	> 50%	> 1 hour/week	teacher_2	yes	38
169	Gießen	Gießen_1	6	19	13	10	3	teaching_biology	female	22	no	no	> 50%	< 1 hour/week	teacher_2	no	65
170	Gießen	Gießen_1	8	21.5	13.5	10	3.5	teaching_biology	male	20	yes	no	> 50%	> 1 hour/week	teacher_2	no	65
171	Gießen	Gießen_1	4	28	24	24	0	teaching_biology	male	22	yes	no	> 50%	< 1 hour/week	teacher_2	no	65
172	Gießen	Gießen_1	0	9	9	5	4	teaching_biology	female	21	no	no	> 50%	< 1 hour/week	teacher_2	no	65
173	Gießen	Gießen_1	5	20	15	13	2	teaching_biology	female	21	yes	no	< 50%	> 1 hour/week	teacher_2	no	65
174	Gießen	Gießen_1	4	25	21	19	2	teaching_biology	female	21	yes	no	> 50%	< 1 hour/week	teacher_2	no	65
175	Gießen	Gießen_2	8	54	46	31	15	biology	female	22	no	no	> 50%	> 1 hour/week	teacher_2	yes	38
176	Gießen	Gießen_2	4	43	39	32	7	biology	male	20	no	no	> 50%	> 1 hour/week	teacher_2	yes	38
177	Gießen	Gießen_3	12	35	23	19	4	teaching_biology	female	19	no	no	> 50%	< 1 hour/week	teacher_10	yes	28
178	Gießen	Gießen_3	8	31	23	17	6	teaching_biology	male	23	no	no	> 50%	< 1 hour/week	teacher_10	yes	28
179	Gießen	Gießen_1	12	42.5	30.5	23	7.5	teaching_biology	female	20	yes	no	> 50%	< 1 hour/week	teacher_2	no	65
180	Gießen	Gießen_2	8	46	38	25	13	biology	male	20	yes	no	> 50%	> 1 hour/week	teacher_2	yes	38
181	Gießen	Gießen_1	8	29	21	21	0	teaching_biology	female	19	yes	no	> 50%	< 1 hour/week	teacher_2	no	65
182	Gießen	Gießen_2	7	39	32	23	9	biology	female	20	no	no	> 50%	> 1 hour/week	teacher_2	yes	38
183	Gießen	Gießen_1	12	41.5	29.5	22	7.5	teaching_biology	female	21	no	no	> 50%	< 1 hour/week	teacher_2	no	65
184	Gießen	Gießen_1	8	20	12	8	4	teaching_biology	female	21	no	no	< 50%	< 1 hour/week	teacher_2	no	65
185	Gießen	Gießen_1	6	14.5	8.5	7	1.5	teaching_biology	female	21	no	no	> 50%	< 1 hour/week	teacher_2	no	65
186	Gießen	Gießen_3	6	47.5	41.5	24	17.5	teaching_biology	female	21	no	no	> 50%	< 1 hour/week	teacher_10	yes	28
187	Gießen	Gießen_2	8	60	52	39	13	biology	female	23	no	no	> 50%	> 1 hour/week	teacher_2	yes	38
188	Gießen	Gießen_1	4	23	19	15	4	teaching_biology	female	19	no	no	> 50%	< 1 hour/week	teacher_2	no	65
189	Gießen	Gießen_2	12	61	49	28	21	biology	female	20	yes	no	> 50%	> 1 hour/week	teacher_2	yes	38
190	Gießen	Gießen_1	6	27	21	13	8	teaching_biology	female	22	yes	no	> 50%	> 1 hour/week	teacher_2	no	65
191	Gießen	Gießen_2	4	46	42	27	15	biology	female	20	no	no	> 50%	> 1 hour/week	teacher_2	yes	38
192	Gießen	Gießen_2	8	28	20	20	0	biology	female	20	yes	no	> 50%	< 1 hour/week	teacher_2	yes	38
193	Gießen	Gießen_1	5	29	24	12	12	teaching_biology	female	20	no	no	> 50%	< 1 hour/week	teacher_2	no	65
194	Gießen	Gießen_1	5	18	13	10	3	teaching_biology	female	21	no	no	> 50%	< 1 hour/week	teacher_2	no	65
195	Gießen	Gießen_1	10	33	23	15	8	teaching_biology	female	27	no	no	> 50%	< 1 hour/week	teacher_2	no	65
196	Gießen	Gießen_3	0	17	17	9	8	teaching_biology	male	24	no	no	< 50%	< 1 hour/week	teacher_10	yes	28
197	Gießen	Gießen_1	4	27	23	23	0	teaching_biology	male	20	yes	no	> 50%	< 1 hour/week	teacher_2	no	65
198	Gießen	Gießen_1	4	30.5	26.5	19	7.5	teaching_biology	male	21	yes	yes	> 50%	< 1 hour/week	teacher_2	no	65
199	Gießen	Gießen_2	8	39	31	21	10	biology	female	20	yes	yes	> 50%	< 1 hour/week	teacher_2	yes	38
200	Gießen	Gießen_1	4	9	5	3	2	teaching_biology	male	20	yes	no	> 50%	< 1 hour/week	teacher_2	no	65
201	Gießen	Gießen_1	6	25	19	13	6	teaching_biology	male	21	yes	no	> 50%	< 1 hour/week	teacher_2	no	65
202	Gießen	Gießen_2	8	45.5	37.5	27	10.5	biology	female	22	yes	no	> 50%	> 1 hour/week	teacher_2	yes	38
203	Gießen	Gießen_2	2	59	57	43	14	biology	male	23	yes	no	> 50%	> 1 hour/week	teacher_2	yes	38
204	Gießen	Gießen_2	0	22	22	18	4	teaching_biology	male	21	no	no	> 50%	< 1 hour/week	teacher_2	yes	38
205	Gießen	Gießen_3	5	25	20	16	4	teaching_biology	male	21	yes	no	> 50%	< 1 hour/week	teacher_10	yes	28
206	Gießen	Gießen_3	4	22	18	14	4	teaching_biology	female	20	no	no	> 50%	< 1 hour/week	teacher_10	yes	28
207	Gießen	Gießen_2	4	39	35	27	8	biology	male	20	no	no	> 50%	> 1 hour/week	teacher_2	yes	38
208	Gießen	Gießen_2	4	33.5	29.5	24	5.5	biology	male	19	no	no	> 50%	< 1 hour/week	teacher_2	yes	38
209	Gießen	Gießen_2	4	39	35	26	9	biology	male	23	yes	no	> 50%	< 1 hour/week	teacher_2	yes	38
210	Gießen	Gießen_2	6	43	37	21	16	biology	female	19	yes	no	> 50%	> 1 hour/week	teacher_2	yes	38
211	Gießen	Gießen_1	28	53.5	25.5	4	21.5	teaching_biology	male	21	no	yes	> 50%	< 1 hour/week	teacher_2	no	65
212	Gießen	Gießen_1	10	22	12	12	0	teaching_biology	female	25	no	yes	> 50%	> 1 hour/week	teacher_2	no	65
213	Gießen	Gießen_2	5	29.5	24.5	14	10.5	biology	male	21	no	no	> 50%	< 1 hour/week	teacher_2	yes	38
214	Gießen	Gießen_1	7	28	21	19	2	teaching_biology	female	20	no	no	> 50%	< 1 hour/week	teacher_2	no	65
215	Gießen	Gießen_1	7	29	22	20	2	teaching_biology	female	19	no	no	> 50%	< 1 hour/week	teacher_2	no	65
216	Gießen	Gießen_1	11	33	22	22	0	teaching_biology	female	22	yes	no	> 50%	< 1 hour/week	teacher_2	no	65
217	Gießen	Gießen_3	8	17	9	7	2	teaching_biology	female	19	no	no	< 50%	< 1 hour/week	teacher_10	yes	28
218	Gießen	Gießen_1	6	16	10	10	0	teaching_biology	female	20	yes	no	> 50%	< 1 hour/week	teacher_2	no	65
219	Gießen	Gießen_2	6	47	41	27	14	biology	female	19	yes	no	> 50%	> 1 hour/week	teacher_2	yes	38
220	Gießen	Gießen_2	16	65	49	31	18	biology	female	21	yes	yes	> 50%	NA	teacher_2	yes	38
221	Gießen	Gießen_1	6	29.5	23.5	22	1.5	teaching_biology	male	20	no	yes	> 50%	< 1 hour/week	teacher_2	no	65
222	Gießen	Gießen_3	2	3	1	1	0	teaching_biology	female	19	no	no	> 50%	< 1 hour/week	teacher_10	yes	28
223	Gießen	Gießen_1	8	20	12	6	6	teaching_biology	female	25	no	no	< 50%	< 1 hour/week	teacher_2	no	65
224	Gießen	Gießen_1	9	32	23	23	0	teaching_biology	female	20	yes	no	> 50%	< 1 hour/week	teacher_2	no	65
225	Gießen	Gießen_3	7	37.5	30.5	19	11.5	teaching_biology	female	20	yes	no	> 50%	> 1 hour/week	teacher_10	yes	28
226	Gießen	Gießen_3	5	24.5	19.5	13	6.5	teaching_biology	female	20	no	no	> 50%	> 1 hour/week	teacher_10	yes	28
227	Gießen	Gießen_3	4	8	4	4	0	teaching_biology	male	23	no	no	> 50%	< 1 hour/week	teacher_10	yes	28
228	Gießen	Gießen_1	10	17	7	9	-2	teaching_biology	female	21	no	no	> 50%	< 1 hour/week	teacher_2	no	65
229	Gießen	Gießen_1	5	20	15	13	2	teaching_biology	female	21	yes	no	< 50%	< 1 hour/week	teacher_2	no	65
230	Gießen	Gießen_1	6	32	26	26	0	teaching_biology	male	21	yes	no	> 50%	< 1 hour/week	teacher_2	no	65
231	Gießen	Gießen_3	15	41	26	19	7	teaching_biology	male	18	no	no	> 50%	< 1 hour/week	teacher_10	yes	28
232	Gießen	Gießen_3	7	23	16	14	2	teaching_biology	female	21	no	no	> 50%	< 1 hour/week	teacher_10	yes	28
233	Gießen	Gießen_3	12	28.5	16.5	7	9.5	teaching_biology	female	21	yes	no	> 50%	< 1 hour/week	teacher_10	yes	28
234	Gießen	Gießen_1	5	32.5	27.5	17	10.5	teaching_biology	female	20	no	no	> 50%	< 1 hour/week	teacher_2	no	65
235	Gießen	Gießen_2	0	36	36	26	10	biology	female	21	yes	no	> 50%	< 1 hour/week	teacher_2	yes	38
236	Gießen	Gießen_2	6	46	40	29	11	biology	female	21	yes	no	> 50%	> 1 hour/week	teacher_2	yes	38
237	Gießen	Gießen_2	14	65	51	34	17	biology	female	22	yes	no	> 50%	> 1 hour/week	teacher_2	yes	38
238	Gießen	Gießen_1	0	5	5	3	2	teaching_biology	female	21	yes	no	> 50%	< 1 hour/week	teacher_2	no	65
239	Gießen	Gießen_2	4	23.5	19.5	9	10.5	biology	female	20	no	no	> 50%	> 1 hour/week	teacher_2	yes	38
240	Gießen	Gießen_1	6	23	17	15	2	teaching_biology	female	21	no	no	> 50%	< 1 hour/week	teacher_2	no	65
241	Gießen	Gießen_1	8	18	10	6	4	teaching_biology	female	20	yes	no	> 50%	< 1 hour/week	teacher_2	no	65
242	Gießen	Gießen_3	4	31	27	21	6	teaching_biology	male	20	no	no	> 50%	< 1 hour/week	teacher_10	yes	28
243	Gießen	Gießen_2	4	49	45	35	10	biology	female	20	no	no	> 50%	> 1 hour/week	teacher_2	yes	38
244	Gießen	Gießen_1	2	27	25	23	2	teaching_biology	male	21	no	no	> 50%	< 1 hour/week	teacher_2	no	65
245	Gießen	Gießen_1	16	26	10	7	3	teaching_biology	female	20	yes	yes	> 50%	< 1 hour/week	teacher_2	no	65
246	Gießen	Gießen_3	8	30	22	16	6	teaching_biology	male	21	no	no	> 50%	< 1 hour/week	teacher_10	yes	28
247	Gießen	Gießen_1	12	16	4	6	-2	teaching_biology	male	23	no	no	> 50%	< 1 hour/week	teacher_2	no	65
248	Gießen	Gießen_2	8	46.5	38.5	28	10.5	biology	male	21	no	no	> 50%	> 1 hour/week	teacher_2	yes	38
249	Gießen	Gießen_2	4	29	25	21	4	biology	female	19	yes	no	< 50%	> 1 hour/week	teacher_2	yes	38
250	Gießen	Gießen_3	4	31	27	19	8	teaching_biology	male	22	yes	no	> 50%	< 1 hour/week	teacher_10	yes	28
251	Gießen	Gießen_1	12	39.5	27.5	22	5.5	teaching_biology	female	19	no	no	> 50%	< 1 hour/week	teacher_2	no	65
252	Gießen	Gießen_1	6	40	34	26	8	teaching_biology	female	23	no	no	> 50%	> 1 hour/week	teacher_2	no	65
253	Gießen	Gießen_3	10	17	7	1	6	teaching_biology	male	23	yes	no	> 50%	< 1 hour/week	teacher_10	yes	28
254	Gießen	Gießen_3	10	44	34	30	4	teaching_biology	male	21	no	no	> 50%	< 1 hour/week	teacher_10	yes	28
255	Gießen	Gießen_1	14	35.5	21.5	18	3.5	teaching_biology	female	20	no	yes	> 50%	< 1 hour/week	teacher_2	no	65
256	Gießen	Gießen_1	2	9	7	5	2	teaching_biology	female	22	no	no	> 50%	< 1 hour/week	teacher_2	no	65
257	Gießen	Gießen_1	11	32	21	21	0	teaching_biology	female	20	no	no	> 50%	< 1 hour/week	teacher_2	no	65
258	Gießen	Gießen_2	4	45.5	41.5	31	10.5	biology	female	20	no	no	> 50%	> 1 hour/week	teacher_2	yes	38
259	Gießen	Gießen_3	2	24	22	16	6	teaching_biology	female	24	yes	no	> 50%	< 1 hour/week	teacher_10	yes	28
260	Gießen	Gießen_1	14	31.5	17.5	8	9.5	teaching_biology	female	26	no	no	> 50%	< 1 hour/week	teacher_2	no	65
261	Gießen	Gießen_3	5	25	20	18	2	teaching_biology	female	21	no	yes	> 50%	< 1 hour/week	teacher_10	yes	28
262	Gießen	Gießen_1	6	16	10	8	2	teaching_biology	female	21	yes	no	> 50%	< 1 hour/week	teacher_2	no	65
263	Gießen	Gießen_3	8	28	20	14	6	teaching_biology	female	19	no	no	> 50%	< 1 hour/week	teacher_10	yes	28
264	Gießen	Gießen_1	17	27	10	10	0	teaching_biology	male	27	no	no	> 50%	< 1 hour/week	teacher_2	no	65
265	Gießen	Gießen_1	8	30	22	20	2	teaching_biology	female	23	no	no	> 50%	< 1 hour/week	teacher_2	no	65
266	Gießen	Gießen_1	6	15	9	9	0	teaching_biology	female	23	no	no	> 50%	> 1 hour/week	teacher_2	no	65
267	Gießen	Gießen_2	6	45	39	31	8	biology	female	20	no	no	> 50%	> 1 hour/week	teacher_2	yes	38
268	Gießen	Gießen_1	4	23	19	19	0	teaching_biology	female	20	no	no	> 50%	< 1 hour/week	teacher_2	no	65
269	Gießen	Gießen_1	0	22	22	18	4	teaching_biology	female	20	yes	no	> 50%	< 1 hour/week	teacher_2	no	65
270	Gießen	Gießen_3	6	25	19	15	4	teaching_biology	female	23	no	no	> 50%	< 1 hour/week	teacher_10	yes	28
271	Gießen	Gießen_1	4	10	6	8	-2	teaching_biology	female	24	yes	no	< 50%	< 1 hour/week	teacher_2	no	65
272	Gießen	Gießen_1	10	33	23	19	4	teaching_biology	female	21	yes	no	> 50%	> 1 hour/week	teacher_2	no	65
273	Gießen	Gießen_1	12	33	21	20	1	teaching_biology	female	21	no	no	> 50%	> 1 hour/week	teacher_2	no	65
274	Hannover	Hannover_1	6	51	45	17	28	teaching_biology	female	19	no	no	> 50%	> 1 hour/week	teacher_6	yes	17
275	Hannover	Hannover_1	14	67.5	53.5	24	29.5	teaching_biology	female	24	yes	no	> 50%	NA	teacher_6	yes	17
276	Hannover	Hannover_1	16	71	55	26	29	teaching_biology	female	21	no	no	> 50%	> 1 hour/week	teacher_6	yes	17
277	Hannover	Hannover_1	6	44	38	20	18	biology	male	19	yes	no	> 50%	NA	teacher_6	yes	17
278	Hannover	Hannover_1	4	32	28	19	9	biology	female	18	no	no	> 50%	< 1 hour/week	teacher_6	yes	17
279	Hannover	Hannover_1	11	41	30	15	15	biology	female	26	no	no	> 50%	< 1 hour/week	teacher_6	yes	17
280	Hannover	Hannover_1	4	43	39	14	25	other	female	19	no	no	> 50%	> 1 hour/week	teacher_6	yes	17
281	Hannover	Hannover_1	4	54.5	50.5	29	21.5	other	female	18	no	no	> 50%	< 1 hour/week	teacher_6	yes	17
282	Hannover	Hannover_1	0	24	24	18	6	biology	male	19	no	no	> 50%	< 1 hour/week	teacher_6	yes	17
283	Hannover	Hannover_1	4	19	15	13	2	other	female	21	yes	no	> 50%	< 1 hour/week	teacher_6	yes	17
284	Hannover	Hannover_1	6	56.5	50.5	17	33.5	teaching_biology	female	21	yes	no	> 50%	> 1 hour/week	teacher_6	yes	17
285	Hannover	Hannover_1	6	19	13	17	-4	biology	male	19	no	no	> 50%	< 1 hour/week	teacher_6	yes	17
286	Hannover	Hannover_1	6	36.5	30.5	13	17.5	biology	male	21	no	no	> 50%	> 1 hour/week	teacher_6	yes	17
287	Hannover	Hannover_1	5.5	49.5	44	14	30	biology	female	19	no	no	> 50%	> 1 hour/week	teacher_6	yes	17
288	Hannover	Hannover_1	4	33.5	29.5	11	18.5	biology	female	20	yes	no	> 50%	< 1 hour/week	teacher_6	yes	17
289	Hannover	Hannover_1	4	14	10	10	0	biology	female	20	no	no	> 50%	< 1 hour/week	teacher_6	yes	17
290	Hannover	Hannover_1	4	43.5	39.5	24	15.5	biology	male	19	yes	no	> 50%	< 1 hour/week	teacher_6	yes	17
291	Kassel	Kassel_2	4	39.5	35.5	18	17.5	teaching_biology	female	25	no	no	> 50%	< 1 hour/week	teacher_13	yes	24
292	Kassel	Kassel_3	10	32.5	22.5	15	7.5	biology	male	21	yes	no	> 50%	> 1 hour/week	teacher_14	yes	28
293	Kassel	Kassel_2	9	51	42	16	26	teaching_biology	female	20	no	no	> 50%	> 1 hour/week	teacher_13	yes	24
294	Kassel	Kassel_1	7	24	17	13	4	biology	male	24	yes	no	> 50%	< 1 hour/week	teacher_13	yes	31
295	Kassel	Kassel_3	2	0	-2	-2	0	biology	female	24	no	no	> 50%	< 1 hour/week	teacher_14	yes	28
296	Kassel	Kassel_2	4	40	36	23	13	biology	male	20	no	no	NA	NA	teacher_13	yes	24
297	Kassel	Kassel_2	4	53	49	21	28	biology	female	23	no	no	> 50%	> 1 hour/week	teacher_13	yes	24
298	Kassel	Kassel_3	4	32	28	16	12	biology	female	20	yes	no	> 50%	> 1 hour/week	teacher_14	yes	28
299	Kassel	Kassel_1	5	29	24	18	6	teaching_biology	female	22	no	no	> 50%	< 1 hour/week	teacher_13	yes	31
300	Kassel	Kassel_1	4	23.5	19.5	16	3.5	biology	female	24	no	no	> 50%	> 1 hour/week	teacher_13	yes	31
301	Kassel	Kassel_3	8	34	26	22	4	biology	female	19	no	no	> 50%	< 1 hour/week	teacher_14	yes	28
302	Kassel	Kassel_2	7	40	33	12	21	teaching_biology	female	20	no	no	> 50%	< 1 hour/week	teacher_13	yes	24
303	Kassel	Kassel_1	15	52.5	37.5	18	19.5	teaching_biology	female	23	no	no	> 50%	> 1 hour/week	teacher_13	yes	31
304	Kassel	Kassel_3	13	44	31	21	10	biology	female	21	yes	no	> 50%	NA	teacher_14	yes	28
305	Kassel	Kassel_3	6	24	18	13	5	biology	female	21	yes	no	> 50%	> 1 hour/week	teacher_14	yes	28
306	Kassel	Kassel_2	0	12	12	7	5	teaching_biology	male	22	no	no	> 50%	> 1 hour/week	teacher_13	yes	24
307	Kassel	Kassel_1	4	19	15	11	4	teaching_biology	male	22	no	no	> 50%	< 1 hour/week	teacher_13	yes	31
308	Kassel	Kassel_1	4	18	14	10	4	teaching_biology	female	19	yes	no	> 50%	< 1 hour/week	teacher_13	yes	31
309	Kassel	Kassel_2	4	29	25	19	6	biology	male	19	no	yes	> 50%	< 1 hour/week	teacher_13	yes	24
310	Kassel	Kassel_2	4	34	30	25	5	teaching_biology	male	21	yes	no	> 50%	< 1 hour/week	teacher_13	yes	24
311	Kassel	Kassel_2	7	30.5	23.5	14	9.5	biology	female	21	no	no	> 50%	> 1 hour/week	teacher_13	yes	24
312	Kassel	Kassel_3	12	45	33	21	12	biology	female	NA	no	no	> 50%	> 1 hour/week	teacher_14	yes	28
313	Kassel	Kassel_2	4	42.5	38.5	27	11.5	biology	male	20	yes	no	> 50%	< 1 hour/week	teacher_13	yes	24
314	Kassel	Kassel_3	4	29.5	25.5	22	3.5	biology	male	19	yes	no	> 50%	< 1 hour/week	teacher_14	yes	28
315	Kassel	Kassel_3	8	36.5	28.5	9	19.5	biology	female	22	no	no	> 50%	> 1 hour/week	teacher_14	yes	28
316	Kassel	Kassel_1	0	14	14	8	6	biology	female	22	no	no	> 50%	< 1 hour/week	teacher_13	yes	31
317	Kassel	Kassel_3	10	31	21	14	7	biology	male	19	no	no	> 50%	< 1 hour/week	teacher_14	yes	28
318	Kassel	Kassel_3	12	46.5	34.5	19	15.5	teaching_biology	female	21	no	no	> 50%	< 1 hour/week	teacher_14	yes	28
319	Kassel	Kassel_2	10	43.5	33.5	16	17.5	teaching_biology	female	24	NA	no	> 50%	> 1 hour/week	teacher_13	yes	24
320	Kassel	Kassel_1	6	23.5	17.5	18	-0.5	other	male	20	no	no	> 50%	> 1 hour/week	teacher_13	yes	31
321	Kassel	Kassel_1	4	38	34	9	25	teaching_biology	female	22	yes	no	> 50%	> 1 hour/week	teacher_13	yes	31
322	Kassel	Kassel_3	4	33	29	13	16	biology	female	19	no	no	> 50%	> 1 hour/week	teacher_14	yes	28
323	Kassel	Kassel_2	8	52.5	44.5	23	21.5	teaching_biology	female	NA	no	no	> 50%	< 1 hour/week	teacher_13	yes	24
324	Kassel	Kassel_2	12	40	28	15	13	teaching_biology	female	21	no	no	> 50%	< 1 hour/week	teacher_13	yes	24
325	Kassel	Kassel_3	23	64	41	22	19	teaching_biology	female	23	no	yes	> 50%	> 1 hour/week	teacher_14	yes	28
326	Kassel	Kassel_1	10	47	37	30	7	biology	female	32	no	no	> 50%	< 1 hour/week	teacher_13	yes	31
327	Kassel	Kassel_1	6	39	33	21	12	biology	female	25	no	no	< 50%	< 1 hour/week	teacher_13	yes	31
328	Kassel	Kassel_1	4	24	20	15	5	teaching_biology	female	21	no	no	> 50%	< 1 hour/week	teacher_13	yes	31
329	Kassel	Kassel_3	7	48	41	20	21	biology	female	20	no	no	> 50%	> 1 hour/week	teacher_14	yes	28
330	Kassel	Kassel_1	12	37.5	25.5	18	7.5	teaching_biology	male	22	no	no	> 50%	< 1 hour/week	teacher_13	yes	31
331	Kassel	Kassel_1	12	42.5	30.5	21	9.5	biology	male	27	no	no	> 50%	< 1 hour/week	teacher_13	yes	31
332	Kassel	Kassel_2	4	41.5	37.5	23	14.5	teaching_biology	female	21	no	no	NA	NA	teacher_13	yes	24
333	Kassel	Kassel_1	0	38	38	24	14	teaching_biology	female	19	yes	no	> 50%	> 1 hour/week	teacher_13	yes	31
334	Kassel	Kassel_2	2	30.5	28.5	13	15.5	biology	male	22	no	no	> 50%	< 1 hour/week	teacher_13	yes	24
335	Kassel	Kassel_3	15	58.5	43.5	23	20.5	teaching_biology	female	21	no	no	> 50%	> 1 hour/week	teacher_14	yes	28
336	Kassel	Kassel_3	8	55.5	47.5	28	19.5	biology	female	20	no	no	> 50%	< 1 hour/week	teacher_14	yes	28
337	Kassel	Kassel_3	13	54.5	41.5	22	19.5	teaching_biology	female	21	no	no	> 50%	< 1 hour/week	teacher_14	yes	28
338	Kassel	Kassel_3	4	41.5	37.5	24	13.5	teaching_biology	female	20	no	no	> 50%	> 1 hour/week	teacher_14	yes	28
339	Kassel	Kassel_3	10	51	41	26	15	biology	female	23	no	no	> 50%	> 1 hour/week	teacher_14	yes	28
340	Kassel	Kassel_2	10	49.5	39.5	18	21.5	teaching_biology	male	21	no	no	> 50%	< 1 hour/week	teacher_13	yes	24
341	Kassel	Kassel_3	6	28	22	14	8	biology	male	20	yes	no	> 50%	> 1 hour/week	teacher_14	yes	28
342	Kassel	Kassel_3	10	46.5	36.5	20	16.5	teaching_biology	female	21	no	yes	> 50%	< 1 hour/week	teacher_14	yes	28
343	Kassel	Kassel_1	4	55	51	32	19	biology	female	21	yes	no	> 50%	< 1 hour/week	teacher_13	yes	31
344	Kassel	Kassel_1	7	47.5	40.5	27	13.5	biology	male	22	yes	no	> 50%	< 1 hour/week	teacher_13	yes	31
345	Kassel	Kassel_2	17	54.5	37.5	17	20.5	biology	female	22	no	no	> 50%	< 1 hour/week	teacher_13	yes	24
346	Kassel	Kassel_3	10	44	34	15	19	teaching_biology	female	21	no	no	> 50%	> 1 hour/week	teacher_14	yes	28
347	Kassel	Kassel_2	0	52.5	52.5	21	31.5	biology	male	19	no	no	> 50%	> 1 hour/week	teacher_13	yes	24
348	Kassel	Kassel_2	6	30	24	18	6	biology	male	23	yes	no	> 50%	< 1 hour/week	teacher_13	yes	24
349	Kassel	Kassel_3	10	40	30	16	14	biology	female	21	no	no	> 50%	> 1 hour/week	teacher_14	yes	28
350	Kassel	Kassel_3	8	14	6	6	0	biology	female	19	no	no	> 50%	> 1 hour/week	teacher_14	yes	28
351	Kassel	Kassel_1	6	11	5	5	0	biology	female	28	no	no	> 50%	< 1 hour/week	teacher_13	yes	31
352	Kassel	Kassel_1	5	15	10	10	0	teaching_biology	female	23	no	no	NA	< 1 hour/week	teacher_13	yes	31
353	Kassel	Kassel_1	4	22	18	17	1	teaching_biology	male	22	yes	no	> 50%	< 1 hour/week	teacher_13	yes	31
354	Kassel	Kassel_3	0	1	1	0	1	teaching_biology	male	20	yes	no	< 50%	< 1 hour/week	teacher_14	yes	28
355	Kassel	Kassel_3	14	40.5	26.5	19	7.5	biology	male	20	yes	no	> 50%	< 1 hour/week	teacher_14	yes	28
356	Kassel	Kassel_1	19	75	56	25	31	teaching_biology	female	20	yes	no	> 50%	> 1 hour/week	teacher_13	yes	31
357	Kassel	Kassel_1	4	20.5	16.5	7	9.5	teaching_biology	male	23	no	no	> 50%	> 1 hour/week	teacher_13	yes	31
358	Kassel	Kassel_3	8	19.5	11.5	10	1.5	biology	female	20	yes	no	> 50%	< 1 hour/week	teacher_14	yes	28
359	Kassel	Kassel_1	6	53.5	47.5	31	16.5	teaching_biology	female	20	no	no	> 50%	< 1 hour/week	teacher_13	yes	31
360	Kassel	Kassel_2	10	46.5	36.5	24	12.5	biology	female	20	yes	no	> 50%	< 1 hour/week	teacher_13	yes	24
361	Kassel	Kassel_2	9	41	32	12	20	teaching_biology	female	20	yes	no	> 50%	< 1 hour/week	teacher_13	yes	24
362	Kassel	Kassel_1	14	34	20	16	4	teaching_biology	female	19	yes	no	> 50%	< 1 hour/week	teacher_13	yes	31
363	Kassel	Kassel_1	4	23	19	17	2	teaching_biology	male	20	no	no	> 50%	< 1 hour/week	teacher_13	yes	31
364	Kassel	Kassel_3	6	44.5	38.5	23	15.5	biology	female	20	yes	no	> 50%	> 1 hour/week	teacher_14	yes	28
365	Kassel	Kassel_1	13	72	59	21	38	teaching_biology	male	25	yes	no	> 50%	> 1 hour/week	teacher_13	yes	31
366	Kassel	Kassel_1	15	39	24	15	9	teaching_biology	female	19	no	no	> 50%	< 1 hour/week	teacher_13	yes	31
367	Kassel	Kassel_1	7	38.5	31.5	12	19.5	teaching_biology	female	23	no	no	> 50%	< 1 hour/week	teacher_13	yes	31
368	Kassel	Kassel_1	4	27	23	22	1	biology	female	20	no	no	> 50%	< 1 hour/week	teacher_13	yes	31
369	Kassel	Kassel_2	12	42.5	30.5	16	14.5	biology	female	NA	no	no	> 50%	NA	teacher_13	yes	24
370	Kassel	Kassel_1	8	33	25	17	8	biology	male	21	no	no	> 50%	> 1 hour/week	teacher_13	yes	31
371	Kassel	Kassel_2	8	38	30	15	15	teaching_biology	female	20	no	no	> 50%	< 1 hour/week	teacher_13	yes	24
372	Kassel	Kassel_2	6	55	49	25	24	biology	female	20	yes	no	> 50%	< 1 hour/week	teacher_13	yes	24
373	Kassel	Kassel_1	18	37	19	8	11	biology	female	25	no	no	> 50%	< 1 hour/week	teacher_13	yes	31
374	Lüneburg	Lüneburg_1	23	51.5	28.5	16	12.5	other	female	22	no	yes	> 50%	< 1 hour/week	teacher_4	no	19
375	Lüneburg	Lüneburg_3	6	45	39	36	3	teaching_biology	female	22	no	no	> 50%	> 1 hour/week	teacher_11	no	19
376	Lüneburg	Lüneburg_2	8	34.5	26.5	21	5.5	other	female	21	no	no	> 50%	> 1 hour/week	teacher_3	no	18
377	Lüneburg	Lüneburg_2	6	28	22	20	2	other	male	22	yes	no	> 50%	< 1 hour/week	teacher_3	no	18
378	Lüneburg	Lüneburg_2	0	17.5	17.5	9	8.5	other	male	28	no	no	> 50%	< 1 hour/week	teacher_3	no	18
379	Lüneburg	Lüneburg_3	8	40.5	32.5	28	4.5	teaching_biology	female	22	no	no	> 50%	NA	teacher_11	no	19
380	Lüneburg	Lüneburg_1	6	47	41	21	20	other	female	22	no	no	> 50%	< 1 hour/week	teacher_4	no	19
381	Lüneburg	Lüneburg_2	8	38.5	30.5	19	11.5	teaching_biology	female	21	no	yes	> 50%	< 1 hour/week	teacher_3	no	18
382	Lüneburg	Lüneburg_1	4	17.5	13.5	6	7.5	teaching_biology	male	22	no	yes	> 50%	< 1 hour/week	teacher_4	no	19
383	Lüneburg	Lüneburg_1	4	15	11	9	2	teaching_biology	female	20	yes	no	> 50%	< 1 hour/week	teacher_4	no	19
384	Lüneburg	Lüneburg_3	0	14	14	12	2	other	male	21	no	no	> 50%	> 1 hour/week	teacher_11	no	19
385	Lüneburg	Lüneburg_2	6	51	45	23	22	other	NA	NA	NA	NA	> 50%	< 1 hour/week	teacher_3	no	18
386	Lüneburg	Lüneburg_1	8	31.5	23.5	10	13.5	other	female	24	no	no	> 50%	< 1 hour/week	teacher_4	no	19
387	Lüneburg	Lüneburg_2	6	49	43	30	13	other	female	21	yes	no	> 50%	> 1 hour/week	teacher_3	no	18
388	Lüneburg	Lüneburg_2	12	41	29	20	9	other	male	20	no	no	> 50%	< 1 hour/week	teacher_3	no	18
389	Lüneburg	Lüneburg_1	21	35	14	12	2	other	female	21	yes	no	> 50%	< 1 hour/week	teacher_4	no	19
390	Lüneburg	Lüneburg_3	6	37	31	25	6	teaching_biology	female	20	yes	no	> 50%	> 1 hour/week	teacher_11	no	19
391	Lüneburg	Lüneburg_3	6	22	16	15	1	teaching_biology	female	21	no	no	> 50%	> 1 hour/week	teacher_11	no	19
392	Lüneburg	Lüneburg_3	4	33.5	29.5	22	7.5	teaching_biology	female	22	no	no	> 50%	NA	teacher_11	no	19
393	Lüneburg	Lüneburg_1	6	20	14	8	6	teaching_biology	male	28	no	no	> 50%	< 1 hour/week	teacher_4	no	19
394	Lüneburg	Lüneburg_3	5	33.5	28.5	27	1.5	teaching_biology	female	22	no	no	> 50%	< 1 hour/week	teacher_11	no	19
395	Lüneburg	Lüneburg_1	8	14	6	7	-1	other	female	24	yes	no	> 50%	< 1 hour/week	teacher_4	no	19
396	Lüneburg	Lüneburg_2	6	28.5	22.5	10	12.5	other	female	23	no	yes	> 50%	< 1 hour/week	teacher_3	no	18
397	Lüneburg	Lüneburg_1	6	34.5	28.5	26	2.5	other	female	22	no	no	> 50%	> 1 hour/week	teacher_4	no	19
398	Lüneburg	Lüneburg_1	8	45.5	37.5	22	15.5	teaching_biology	female	27	no	no	> 50%	< 1 hour/week	teacher_4	no	19
399	Lüneburg	Lüneburg_2	6	40	34	10	24	other	female	NA	NA	NA	> 50%	< 1 hour/week	teacher_3	no	18
400	Lüneburg	Lüneburg_3	4	26	22	22	0	teaching_biology	female	21	no	no	> 50%	< 1 hour/week	teacher_11	no	19
401	Lüneburg	Lüneburg_2	20	39.5	19.5	12	7.5	other	male	NA	yes	yes	> 50%	< 1 hour/week	teacher_3	no	18
402	Lüneburg	Lüneburg_3	7	38	31	28	3	teaching_biology	male	21	yes	yes	> 50%	< 1 hour/week	teacher_11	no	19
403	Lüneburg	Lüneburg_1	4	33	29	14	15	other	male	23	no	yes	> 50%	> 1 hour/week	teacher_4	no	19
404	Lüneburg	Lüneburg_1	15	41.5	26.5	23	3.5	teaching_biology	female	20	no	no	> 50%	< 1 hour/week	teacher_4	no	19
405	Lüneburg	Lüneburg_2	8	15.5	7.5	6	1.5	other	male	19	yes	yes	> 50%	< 1 hour/week	teacher_3	no	18
406	Lüneburg	Lüneburg_2	8	15	7	4	3	other	female	22	no	yes	> 50%	> 1 hour/week	teacher_3	no	18
407	Lüneburg	Lüneburg_1	8	38	30	17	13	other	female	21	no	yes	> 50%	NA	teacher_4	no	19
408	Lüneburg	Lüneburg_3	10	44	34	27	7	teaching_biology	female	24	yes	yes	> 50%	> 1 hour/week	teacher_11	no	19
409	Lüneburg	Lüneburg_3	14	55	41	28	13	teaching_biology	female	21	no	no	> 50%	> 1 hour/week	teacher_11	no	19
410	Lüneburg	Lüneburg_2	10	49.5	39.5	19	20.5	other	female	22	no	no	> 50%	< 1 hour/week	teacher_3	no	18
411	Lüneburg	Lüneburg_1	8	32	24	20	4	other	female	20	no	no	> 50%	< 1 hour/week	teacher_4	no	19
412	Lüneburg	Lüneburg_2	8	11.5	3.5	0	3.5	other	female	NA	no	no	> 50%	> 1 hour/week	teacher_3	no	18
413	Lüneburg	Lüneburg_1	4	4	0	0	0	teaching_biology	female	25	no	no	> 50%	< 1 hour/week	teacher_4	no	19
414	Lüneburg	Lüneburg_3	4	18	14	14	0	teaching_biology	female	22	no	no	> 50%	> 1 hour/week	teacher_11	no	19
415	Lüneburg	Lüneburg_3	9	18	9	10	-1	teaching_biology	female	30	no	no	> 50%	> 1 hour/week	teacher_11	no	19
416	Lüneburg	Lüneburg_1	6	36	30	19	11	teaching_biology	female	19	yes	no	> 50%	< 1 hour/week	teacher_4	no	19
417	Lüneburg	Lüneburg_3	10	44	34	32	2	teaching_biology	female	23	no	yes	> 50%	> 1 hour/week	teacher_11	no	19
418	Lüneburg	Lüneburg_3	4	39	35	31	4	teaching_biology	female	21	no	no	> 50%	> 1 hour/week	teacher_11	no	19
419	Lüneburg	Lüneburg_3	8	49.5	41.5	34	7.5	teaching_biology	female	23	no	no	> 50%	> 1 hour/week	teacher_11	no	19
420	Lüneburg	Lüneburg_2	6	36	30	12	18	other	male	22	no	no	> 50%	< 1 hour/week	teacher_3	no	18
421	Lüneburg	Lüneburg_3	6	29	23	21	2	teaching_biology	female	29	yes	no	> 50%	< 1 hour/week	teacher_11	no	19
422	Lüneburg	Lüneburg_1	6	21	15	14	1	other	female	20	no	yes	> 50%	< 1 hour/week	teacher_4	no	19
423	Lüneburg	Lüneburg_3	4	27.5	23.5	22	1.5	teaching_biology	female	20	no	no	> 50%	< 1 hour/week	teacher_11	no	19
424	Lüneburg	Lüneburg_1	4	21	17	13	4	teaching_biology	female	21	no	no	> 50%	< 1 hour/week	teacher_4	no	19
425	Lüneburg	Lüneburg_2	6	13.5	7.5	6	1.5	other	female	23	yes	no	> 50%	> 1 hour/week	teacher_3	no	18
426	Lüneburg	Lüneburg_2	7	14	7	7	0	other	female	19	no	no	> 50%	< 1 hour/week	teacher_3	no	18
427	Lüneburg	Lüneburg_3	6	39.5	33.5	35	-1.5	teaching_biology	female	22	yes	no	> 50%	> 1 hour/week	teacher_11	no	19
428	Lüneburg	Lüneburg_1	6	62.5	56.5	29	27.5	teaching_biology	male	35	no	no	> 50%	> 1 hour/week	teacher_4	no	19
429	Lüneburg	Lüneburg_2	8	43	35	12	23	other	female	21	no	no	> 50%	> 1 hour/week	teacher_3	no	18
430	Mainz	Mainz_4	10	27	17	14	3	teaching_biology	female	21	no	no	> 50%	> 1 hour/week	teacher_12	yes	29
431	Mainz	Mainz_2	20	36.5	16.5	9	7.5	biology	female	20	no	no	> 50%	> 1 hour/week	teacher_12	yes	37
432	Mainz	Mainz_3	29	54	25	8	17	biology	female	20	no	no	> 50%	< 1 hour/week	teacher_12	yes	30
433	Mainz	Mainz_2	18	43	25	21	4	teaching_biology	female	21	yes	no	> 50%	< 1 hour/week	teacher_12	yes	37
434	Mainz	Mainz_2	15	56.5	41.5	34	7.5	biology	female	23	no	no	> 50%	< 1 hour/week	teacher_12	yes	37
435	Mainz	Mainz_4	6	63	57	43	14	teaching_biology	female	25	no	no	> 50%	< 1 hour/week	teacher_12	yes	29
436	Mainz	Mainz_1	11	17	6	8	-2	biology	male	22	yes	no	> 50%	< 1 hour/week	teacher_12	yes	23
437	Mainz	Mainz_2	17	58.5	41.5	26	15.5	teaching_biology	female	25	no	no	> 50%	< 1 hour/week	teacher_12	yes	37
438	Mainz	Mainz_1	6	17	11	11	0	other	female	24	no	no	> 50%	> 1 hour/week	teacher_12	yes	23
439	Mainz	Mainz_2	8	34.5	26.5	21	5.5	biology	female	20	no	no	> 50%	< 1 hour/week	teacher_12	yes	37
440	Mainz	Mainz_1	6	19	13	12	1	other	female	22	no	no	> 50%	> 1 hour/week	teacher_12	yes	23
441	Mainz	Mainz_3	24	42.5	18.5	15	3.5	biology	female	21	yes	no	> 50%	< 1 hour/week	teacher_12	yes	30
442	Mainz	Mainz_2	10	14	4	2	2	teaching_biology	male	23	no	no	> 50%	> 1 hour/week	teacher_12	yes	37
443	Mainz	Mainz_3	2	34	32	27	5	biology	male	22	no	no	> 50%	< 1 hour/week	teacher_12	yes	30
444	Mainz	Mainz_4	8	23.5	15.5	11	4.5	biology	male	NA	no	no	> 50%	NA	teacher_12	yes	29
445	Mainz	Mainz_4	5	49	44	37	7	teaching_biology	male	20	no	no	> 50%	< 1 hour/week	teacher_12	yes	29
446	Mainz	Mainz_3	8	32.5	24.5	19	5.5	biology	female	29	yes	no	> 50%	> 1 hour/week	teacher_12	yes	30
447	Mainz	Mainz_4	16	49	33	25	8	biology	female	21	no	no	> 50%	> 1 hour/week	teacher_12	yes	29
448	Mainz	Mainz_3	15	73	58	35	23	biology	female	24	yes	yes	> 50%	> 1 hour/week	teacher_12	yes	30
449	Mainz	Mainz_1	10	39	29	21	8	biology	female	23	yes	no	> 50%	< 1 hour/week	teacher_12	yes	23
450	Mainz	Mainz_3	35	77.5	42.5	23	19.5	biology	male	22	yes	no	> 50%	< 1 hour/week	teacher_12	yes	30
451	Mainz	Mainz_2	16	38	22	24	-2	teaching_biology	male	20	yes	no	> 50%	< 1 hour/week	teacher_12	yes	37
452	Mainz	Mainz_3	11	4	-7	-3	-4	biology	female	22	no	no	> 50%	< 1 hour/week	teacher_12	yes	30
453	Mainz	Mainz_2	11	43	32	30	2	biology	female	25	no	no	> 50%	< 1 hour/week	teacher_12	yes	37
454	Mainz	Mainz_4	29	75.5	46.5	29	17.5	biology	female	23	no	no	> 50%	> 1 hour/week	teacher_12	yes	29
455	Mainz	Mainz_2	8	71	63	44	19	teaching_biology	female	21	no	no	> 50%	< 1 hour/week	teacher_12	yes	37
456	Mainz	Mainz_2	15	57	42	31	11	biology	female	21	yes	no	> 50%	< 1 hour/week	teacher_12	yes	37
457	Mainz	Mainz_2	9	37	28	26	2	teaching_biology	female	20	no	no	> 50%	> 1 hour/week	teacher_12	yes	37
458	Mainz	Mainz_4	12	45.5	33.5	23	10.5	biology	female	21	no	no	> 50%	< 1 hour/week	teacher_12	yes	29
459	Mainz	Mainz_4	11	42	31	29	2	biology	female	24	no	no	> 50%	< 1 hour/week	teacher_12	yes	29
460	Mainz	Mainz_4	10	70.5	60.5	38	22.5	biology	female	21	no	no	> 50%	< 1 hour/week	teacher_12	yes	29
461	Mainz	Mainz_4	17	37.5	20.5	15	5.5	biology	female	22	no	yes	> 50%	> 1 hour/week	teacher_12	yes	29
462	Mainz	Mainz_3	16	44	28	24	4	biology	male	21	yes	no	> 50%	< 1 hour/week	teacher_12	yes	30
463	Mainz	Mainz_4	4	48.5	44.5	37	7.5	biology	male	21	no	no	> 50%	< 1 hour/week	teacher_12	yes	29
464	Mainz	Mainz_1	14	53	39	37	2	biology	female	21	yes	yes	> 50%	< 1 hour/week	teacher_12	yes	23
465	Mainz	Mainz_4	10	60.5	50.5	31	19.5	biology	female	21	no	no	> 50%	< 1 hour/week	teacher_12	yes	29
466	Mainz	Mainz_1	19	57	38	32	6	biology	female	21	no	no	> 50%	> 1 hour/week	teacher_12	yes	23
467	Mainz	Mainz_3	14	55.5	41.5	32	9.5	biology	female	20	yes	no	> 50%	< 1 hour/week	teacher_12	yes	30
468	Mainz	Mainz_3	44	64.5	20.5	11	9.5	teaching_biology	female	NA	yes	no	> 50%	< 1 hour/week	teacher_12	yes	30
469	Mainz	Mainz_3	54	71	17	8	9	biology	female	25	yes	yes	> 50%	< 1 hour/week	teacher_12	yes	30
470	Mainz	Mainz_3	6	29	23	17	6	other	female	21	yes	no	> 50%	> 1 hour/week	teacher_12	yes	30
471	Mainz	Mainz_2	25	65.5	40.5	23	17.5	teaching_biology	female	20	yes	no	> 50%	< 1 hour/week	teacher_12	yes	37
472	Mainz	Mainz_1	14	47	33	28	5	biology	female	21	no	no	> 50%	> 1 hour/week	teacher_12	yes	23
473	Mainz	Mainz_2	6	31	25	25	0	biology	male	26	no	no	> 50%	> 1 hour/week	teacher_12	yes	37
474	Mainz	Mainz_2	16	50.5	34.5	29	5.5	biology	female	21	yes	no	> 50%	> 1 hour/week	teacher_12	yes	37
475	Mainz	Mainz_4	15	43	28	22	6	biology	female	21	yes	no	> 50%	< 1 hour/week	teacher_12	yes	29
476	Mainz	Mainz_3	9	23	14	15	-1	biology	female	21	no	no	> 50%	> 1 hour/week	teacher_12	yes	30
477	Mainz	Mainz_1	9	49	40	36	4	teaching_biology	male	20	no	no	> 50%	< 1 hour/week	teacher_12	yes	23
478	Mainz	Mainz_1	6	45	39	31	8	biology	female	28	no	no	> 50%	> 1 hour/week	teacher_12	yes	23
479	Mainz	Mainz_2	0	24	24	21	3	teaching_biology	male	22	yes	no	> 50%	< 1 hour/week	teacher_12	yes	37
480	Mainz	Mainz_1	14	38	24	20	4	biology	female	20	no	no	> 50%	< 1 hour/week	teacher_12	yes	23
481	Mainz	Mainz_3	22	71.5	49.5	30	19.5	biology	female	24	yes	no	> 50%	> 1 hour/week	teacher_12	yes	30
482	Mainz	Mainz_2	10	60	50	35	15	biology	male	22	no	no	> 50%	< 1 hour/week	teacher_12	yes	37
483	Mainz	Mainz_3	13	38.5	25.5	22	3.5	biology	female	21	no	no	> 50%	> 1 hour/week	teacher_12	yes	30
484	Mainz	Mainz_2	22	39	17	13	4	teaching_biology	female	19	yes	no	> 50%	< 1 hour/week	teacher_12	yes	37
485	Mainz	Mainz_2	11	53	42	34	8	biology	female	24	no	no	> 50%	> 1 hour/week	teacher_12	yes	37
486	Mainz	Mainz_3	6	53.5	47.5	38	9.5	biology	female	21	yes	no	> 50%	< 1 hour/week	teacher_12	yes	30
487	Mainz	Mainz_3	15	52	37	35	2	biology	female	22	no	no	> 50%	> 1 hour/week	teacher_12	yes	30
488	Mainz	Mainz_1	14	33	19	19	0	biology	female	24	yes	no	> 50%	< 1 hour/week	teacher_12	yes	23
489	Mainz	Mainz_1	12	40	28	25	3	biology	male	22	yes	no	> 50%	< 1 hour/week	teacher_12	yes	23
490	Mainz	Mainz_2	9	43	34	28	6	biology	female	21	yes	no	> 50%	< 1 hour/week	teacher_12	yes	37
491	Mainz	Mainz_2	10	31	21	21	0	biology	male	20	yes	no	> 50%	< 1 hour/week	teacher_12	yes	37
492	Mainz	Mainz_3	2	33	31	31	0	biology	female	22	no	no	> 50%	> 1 hour/week	teacher_12	yes	30
493	Mainz	Mainz_4	9	34	25	25	0	teaching_biology	female	22	no	no	> 50%	> 1 hour/week	teacher_12	yes	29
494	Mainz	Mainz_4	13	48.5	35.5	28	7.5	biology	female	27	no	no	> 50%	< 1 hour/week	teacher_12	yes	29
495	Mainz	Mainz_3	8	8	0	2	-2	biology	female	21	no	no	> 50%	< 1 hour/week	teacher_12	yes	30
496	Mainz	Mainz_4	7	36	29	31	-2	biology	female	21	no	no	> 50%	> 1 hour/week	teacher_12	yes	29
497	Mainz	Mainz_3	18	42.5	24.5	17	7.5	biology	male	22	yes	no	> 50%	< 1 hour/week	teacher_12	yes	30
498	Mainz	Mainz_2	16	32	16	16	0	biology	female	25	no	no	> 50%	< 1 hour/week	teacher_12	yes	37
499	Mainz	Mainz_1	8	37	29	29	0	biology	male	20	no	no	> 50%	< 1 hour/week	teacher_12	yes	23
500	Mainz	Mainz_1	6	59	53	43	10	biology	female	23	yes	no	> 50%	> 1 hour/week	teacher_12	yes	23
501	Mainz	Mainz_2	11	31	20	19	1	biology	male	20	yes	no	> 50%	< 1 hour/week	teacher_12	yes	37
502	Mainz	Mainz_1	2	33	31	31	0	biology	female	26	no	no	> 50%	< 1 hour/week	teacher_12	yes	23
503	Mainz	Mainz_3	15	24	9	8	1	biology	female	20	no	no	> 50%	> 1 hour/week	teacher_12	yes	30
504	Mainz	Mainz_2	15	54	39	31	8	teaching_biology	female	24	yes	no	> 50%	< 1 hour/week	teacher_12	yes	37
505	Mainz	Mainz_2	15	65	50	30	20	teaching_biology	female	21	no	no	> 50%	< 1 hour/week	teacher_12	yes	37
506	Mainz	Mainz_2	29	33	4	0	4	biology	male	27	no	no	> 50%	< 1 hour/week	teacher_12	yes	37
507	Mainz	Mainz_2	6	41	35	31	4	teaching_biology	female	21	no	no	> 50%	> 1 hour/week	teacher_12	yes	37
508	Mainz	Mainz_2	6	24	18	16	2	biology	male	29	yes	no	> 50%	< 1 hour/week	teacher_12	yes	37
509	Mainz	Mainz_3	7	26.5	19.5	14	5.5	biology	female	22	no	no	> 50%	< 1 hour/week	teacher_12	yes	30
510	Mainz	Mainz_1	10	24	14	15	-1	biology	male	22	yes	no	> 50%	< 1 hour/week	teacher_12	yes	23
511	Mainz	Mainz_1	6	33	27	25	2	biology	male	21	no	no	NA	< 1 hour/week	teacher_12	yes	23
512	Mainz	Mainz_4	12	62	50	35	15	biology	male	25	no	no	> 50%	> 1 hour/week	teacher_12	yes	29
513	Mainz	Mainz_2	6	16.5	10.5	7	3.5	teaching_biology	female	22	no	no	> 50%	< 1 hour/week	teacher_12	yes	37
514	Mainz	Mainz_3	14	51	37	32	5	biology	female	22	no	no	> 50%	< 1 hour/week	teacher_12	yes	30
515	Mainz	Mainz_2	12	43.5	31.5	31	0.5	biology	female	20	yes	no	> 50%	< 1 hour/week	teacher_12	yes	37
516	Mainz	Mainz_1	8	54.5	46.5	39	7.5	biology	female	24	no	no	> 50%	< 1 hour/week	teacher_12	yes	23
517	Mainz	Mainz_2	17	78.5	61.5	39	22.5	teaching_biology	female	21	yes	no	> 50%	< 1 hour/week	teacher_12	yes	37
518	Mainz	Mainz_3	6	30	24	26	-2	other	female	22	yes	no	> 50%	< 1 hour/week	teacher_12	yes	30
519	Mainz	Mainz_3	10	30	20	12	8	biology	female	24	no	no	> 50%	< 1 hour/week	teacher_12	yes	30
520	Mainz	Mainz_4	19	35	16	17	-1	teaching_biology	female	24	no	no	> 50%	NA	teacher_12	yes	29
521	Mainz	Mainz_4	21	58	37	26	11	biology	female	22	no	no	> 50%	< 1 hour/week	teacher_12	yes	29
522	Mainz	Mainz_2	6	48	42	36	6	biology	female	21	yes	no	> 50%	< 1 hour/week	teacher_12	yes	37
523	Mainz	Mainz_2	11	55	44	26	18	teaching_biology	male	20	no	no	> 50%	< 1 hour/week	teacher_12	yes	37
524	Mainz	Mainz_4	8	38	30	29	1	teaching_biology	male	23	yes	no	> 50%	< 1 hour/week	teacher_12	yes	29
525	Mainz	Mainz_1	9	36	27	21	6	biology	male	21	yes	no	> 50%	< 1 hour/week	teacher_12	yes	23
526	Mainz	Mainz_4	22	62	40	29	11	biology	female	21	no	no	> 50%	< 1 hour/week	teacher_12	yes	29
527	Mainz	Mainz_4	19	49	30	26	4	teaching_biology	female	20	yes	no	> 50%	< 1 hour/week	teacher_12	yes	29
528	Mainz	Mainz_3	6	33.5	27.5	19	8.5	biology	male	21	no	no	> 50%	> 1 hour/week	teacher_12	yes	30
529	Mainz	Mainz_2	8	23	15	21	-6	biology	female	23	no	no	> 50%	NA	teacher_12	yes	37
530	Mainz	Mainz_3	16	23	7	7	0	biology	male	22	no	no	> 50%	> 1 hour/week	teacher_12	yes	30
531	Mainz	Mainz_4	11	62.5	51.5	39	12.5	teaching_biology	female	22	no	no	> 50%	> 1 hour/week	teacher_12	yes	29
532	Mainz	Mainz_2	8	38.5	30.5	21	9.5	biology	female	25	no	no	> 50%	> 1 hour/week	teacher_12	yes	37
533	Mainz	Mainz_1	16	49	33	26	7	teaching_biology	female	21	yes	no	> 50%	< 1 hour/week	teacher_12	yes	23
534	Mainz	Mainz_4	8	41	33	32	1	teaching_biology	male	21	no	no	> 50%	> 1 hour/week	teacher_12	yes	29
535	Mainz	Mainz_4	6	26	20	22	-2	biology	male	21	yes	no	> 50%	< 1 hour/week	teacher_12	yes	29
536	Mainz	Mainz_2	7	31	24	19	5	biology	female	21	yes	no	> 50%	< 1 hour/week	teacher_12	yes	37
537	Mainz	Mainz_1	10	50.5	40.5	31	9.5	biology	male	21	no	yes	> 50%	> 1 hour/week	teacher_12	yes	23
538	Mainz	Mainz_3	2	34	32	28	4	biology	female	23	no	no	> 50%	< 1 hour/week	teacher_12	yes	30
539	Mainz	Mainz_4	15	47.5	32.5	19	13.5	biology	male	26	no	no	> 50%	< 1 hour/week	teacher_12	yes	29
540	Mainz	Mainz_3	9	26.5	17.5	4	13.5	biology	female	24	yes	no	> 50%	< 1 hour/week	teacher_12	yes	30
541	Mainz	Mainz_4	6	48.5	42.5	37	5.5	teaching_biology	female	21	yes	no	> 50%	< 1 hour/week	teacher_12	yes	29
542	Mainz	Mainz_4	25	77	52	32	20	biology	female	21	yes	no	> 50%	< 1 hour/week	teacher_12	yes	29
543	Mainz	Mainz_1	6	33	27	25	2	biology	male	22	no	no	> 50%	> 1 hour/week	teacher_12	yes	23
544	Mainz	Mainz_2	12	18	6	7	-1	teaching_biology	female	23	no	no	> 50%	< 1 hour/week	teacher_12	yes	37
545	Mainz	Mainz_3	22	46.5	24.5	11	13.5	biology	female	20	no	no	> 50%	< 1 hour/week	teacher_12	yes	30
546	Mainz	Mainz_2	5	29	24	17	7	teaching_biology	male	21	yes	no	< 50%	< 1 hour/week	teacher_12	yes	37
547	Mainz	Mainz_2	16	52	36	25	11	biology	female	20	yes	no	> 50%	< 1 hour/week	teacher_12	yes	37
548	Mainz	Mainz_1	4	36	32	34	-2	teaching_biology	male	21	yes	yes	> 50%	< 1 hour/week	teacher_12	yes	23
549	Mainz	Mainz_4	2	49	47	41	6	teaching_biology	male	23	no	no	> 50%	< 1 hour/week	teacher_12	yes	29
